# Supplementary material for: Human-specific elimination of epithelial Siglec-XII suppresses the risk of inflammation-driven colorectal cancers
Source: JCI Insight. 2024 Jul 11;9(16):e181539. doi: 10.1172/jci.insight.181539 (PMC11343606; doi:10.1172/jci.insight.181539)
Supplement: Supporting data values [file jciinsight-9-181539-s059.xlsx]

## Sheet: F2A
Abs 595
T (h)	PC-3 pcDNA3.1(-) (Abs 595)			PC-3 Siglec-XII (Abs 595)
0.5	0.918	0.745	0.639	0.135	0.111	0.239
1	1.069	1.034	1.034	0.227	0.222	0.202
1.5	1.676	1.677	1.748	0.616	0.788	0.465

## Sheet: F2B
Abs 595
T (h)	Caco-2 pcDNA3.1(-)						Caco-2 Siglec-XII
0.5	0.224	0.26	0.209	0.259	0.232	0.258	0.075	0.18	0.124	0.124	0.137	0.145
1	0.382	0.616	0.38	0.468	0.398	0.456	0.578	0.444	0.432	0.429	0.527	0.468
1.5	0.666	0.851	0.774	0.741	0.831	0.675	0.638	0.794	0.714	0.617	0.677	0.747

## Sheet: F2C
Luminescence (RLU x 106 )
	PC-3 pcDNA3.1(-)			PC-3 Siglec-XII
Day 0	0.958588	1.03047	0.988726	1.01825	0.98971	1.03639
Day 4	1.10337	1.20958	1.14978	1.65635	1.78675	1.82139
Day 6	1.24103	1.24922	1.1114	1.97949	2.26528	2.04691
Day 10	1.66178	1.31757	1.25893	3.09435	3.67601	3.47765

## Sheet: F2D
Luminescence (RLU x 106 )
	Caco-2 pcDNA3.1(-)			Caco-2 Siglec-XII
Day 0	1.21426	1.24969	1.11843	1.17279	1.20359	1.25504
Day 4	3.316	3.33266	2.15312	4.42663	4.94156	4.85133
Day 6	5.53099	5.57907	5.74136	6.84084	6.76966	7.52634
Day 10	6.30104	7.39239	7.36241	8.66362	8.5771	8.78611

## Sheet: F2F
Migration (%Control)	PC-3 pcDNA3.1(-)	PC-3 Siglec-XII
	71.722	146.114
	88.508	128.565
	105.294	139.629
	103.768	131.618
	112.924	136.577
	117.502	128.184

## Sheet: F2G
Migration (%Control)	Caco-2 pcDNA3.1(-)	Caco-2 Siglec-XII
	88.8	194.25
	83.25	149.85
	122.1	166.5
	116.55	155.4
	88.8	138.75

## Sheet: F2I
IDO ratio (%Control)
pERK/ERK	PC-3 pcDNA3.1(-)	PC-3 Siglec-XII
	58.4642	148.827
	114.433	178.282
	127.077	299.587

## Sheet: F2K
IDO ratio (%Control)
pERK/ERK	Caco-2 pcDNA3.1(-)	Caco-2 Siglec-XII
	99.5647	207.036
	108.061	290.738
	92.225	332.959

## Sheet: F4C
Number of tumors	Villin_Cre_ERT	Siglec-XII_Villin_Cre_ERT
	6	10
	5	5
	3	9
	3	12
	5	12
	4	5
	4	8

## Sheet: F4D
Tumor size (mm2/tumor)	Villin_Cre_ERT (Control)	Siglec-XII_Villin_Cre_ERT
	1.70167	4.2485
	1.68	2.698
	2.15667	4.49444
	2.23	5.32583
	1.216	4.4275
	2.105	3.624
	1.33125	3.53625

[truncated: 1 more sheets: F5-6]
